# Supplementary material for: Characterization of Grapevine Fanleaf Virus Isolates in ‘Chardonnay’ Vines Exhibiting Severe and Mild Symptoms in Two Vineyards
Source: Viruses. 2022 Oct 20;14(10):2303. doi: 10.3390/v14102303 (PMC9609649; doi:10.3390/v14102303)
Supplement: Supplementary file 1 [file viruses-14-02303-s001.zip]

Archive with 2 entries (2 files):
- 2022_Kubina_Viruses_Supplementary Figures_Proof.pdf
- 2022_Kubina_Viruses_Supplementary Tables_Proof.xlsx
