# Supplementary material for: Characterization of Grapevine Fanleaf Virus Isolates in ‘Chardonnay’ Vines Exhibiting Severe and Mild Symptoms in Two Vineyards
Source: Viruses. 2022 Oct 20;14(10):2303. doi: 10.3390/v14102303 (PMC9609649; doi:10.3390/v14102303)
Supplement: Supplementary file 1 [file viruses-14-02303-s001.zip › 2022_Kubina_Viruses_Supplementary Tables_Proof.xlsx]

## Sheet: Sup Table S1
				Qualitative traits				Quantitative traits
Category	Vineyard	Vine	Year	Leaf discolouration	Leaf deformation	Vine stunting	Overall symptoms	Cluster number	Fruit yield per cluster (g per cluster)	Fruit yield (g per vine)	Cane number	Pruning wood weight per vine (g per vine)	Pruning wood weight per cane (g per cane)
M+	Pa	1	2016	0	1	0	1	17	153.00	2601	14	700	50.00
M+	Py	18	2016	1	1	1	3	17	122.00	2074	15	490	32.67
M+	Py	19	2016	1	1	0	2	22	127.00	2794	17	380	22.35
M+	Py	43	2016	NA	NA	NA	NA	16	139.00	2224	17	410	24.12
M-	Pa	3	2016	0	0	0	0	9	153.00	1377	13	330	25.38
M-	Pa	5	2016	0	0	0	0	32	135.00	4320	21	1240	59.05
M-	Pa	7	2016	0	0	0	0	28	159.00	4452	20	750	37.50
M-	Pa	9	2016	0	0	0	0	33	141.00	4653	29	1020	35.17
M-	Py	11	2016	0	1	0	1	30	180.00	5400	25	810	32.40
M-	Py	13	2016	0	2	0	2	19	142.00	2698	18	520	28.89
M-	Py	16	2016	0	1	0	1	27	124.00	3348	19	790	41.58
S+	Pa	2	2016	1	1	3	5	9	113.00	1017	18	490	27.22
S+	Pa	4	2016	0	1	2	3	4	52.00	208	24	960	40.00
S+	Pa	6	2016	1	2	3	6	15	89.00	1335	18	270	15.00
S+	Pa	8	2016	0	1	2	3	15	123.00	1845	12	290	24.17
S+	Pa	10	2016	1	1	3	5	8	150.00	1200	13	360	27.69
S+	Py	12	2016	4	0	2	6	5	88.00	440	15	140	9.33
S+	Py	15	2016	1	1	2	4	15	101.00	1515	19	490	25.79
S+	Py	17	2016	0	2	4	6	7	106.00	742	11	170	15.45
S+	Py	20	2016	3	1	2	6	14	141.00	1974	17	420	24.71
S+	Py	14	2016	4	1	2	7	7	71.00	497	22	120	5.45
M+	Pa	1	2017	0	1	0	1	13	127.69	1660	15	320	21.33
M+	Py	18	2017	1	1	0	2	18	100.00	1800	7	470	67.14
M+	Py	19	2017	1	1	0	2	16	90.00	1440	14	510	36.43
M+	Py	43	2017	2	3	1	6	20	81.00	1620	11	390	35.45
M-	Pa	3	2017	0	0	0	0	18	143.33	2580	14	310	22.14
M-	Pa	5	2017	0	0	0	0	19	109.47	2080	18	640	35.56
M-	Pa	7	2017	1	0	0	1	32	115.63	3700	23	520	22.61
M-	Pa	9	2017	0	0	0	0	20	132.50	2650	19	390	20.53
M-	Py	11	2017	0	0	0	0	28	125.00	3500	14	660	47.14
M-	Py	13	2017	0	0	0	0	23	129.57	2980	15	590	39.33
M-	Py	16	2017	0	0	0	0	24	100.00	2400	17	730	42.94
S+	Pa	2	2017	1	3	4	8	6	200.00	1200	12	200	16.67
S+	Pa	4	2017	1	1	3	5	24	101.67	2440	18	320	17.78
S+	Pa	6	2017	1	2	3	6	8	140.00	1120	14	190	13.57
S+	Pa	8	2017	2	2	1	5	18	83.33	1500	12	300	25.00
S+	Pa	10	2017	1	2	1	4	15	180.00	2700	14	310	22.14
S+	Py	12	2017	4	1	2	7	1	40.00	40	10	240	24.00
S+	Py	15	2017	4	2	1	7	21	50.67	1064	16	530	33.12
S+	Py	17	2017	1	2	2	5	4	100.00	400	7	240	34.29
S+	Py	20	2017	2	4	1	7	33	87.88	2900	14	510	36.43
S+	Py	14	2017	4	1	3	8	0	NA	0	9	190	21.11
M+	Pa	1	2018	1	0	1	2	2	100.00	200	8	90	11.25
M+	Py	18	2018	0	1	0	1	27	128.89	3480	18	540	30.00
M+	Py	19	2018	1	2	0	3	22	104.54	2300	9	40	4.44
M+	Py	43	2018	1	1	1	3	24	115.00	2760	14	366	26.14
M-	Pa	3	2018	0	0	0	0	6	190.00	1140	8	280	35.00
M-	Pa	5	2018	0	0	0	0	21	181.90	3820	22	750	34.09
M-	Pa	7	2018	0	0	0	0	27	108.15	2920	20	460	23.00
M-	Pa	9	2018	0	0	0	0	26	116.15	3020	15	270	18.00
M-	Py	11	2018	0	0	0	0	44	140.45	6180	21	680	32.38
M-	Py	13	2018	1	1	0	2	26	120.77	3140	14	510	36.43
M-	Py	16	2018	0	0	0	0	31	121.93	3780	21	610	29.05
S+	Pa	2	2018	1	3	4	8	12	75.00	900	13	90	6.92
S+	Pa	4	2018	0	1	2	3	20	106.00	2120	12	140	11.67
S+	Pa	6	2018	0	0	4	4	7	28.57	200	6	80	13.33
S+	Pa	8	2018	1	1	3	5	25	55.20	1380	12	80	6.67
S+	Pa	10	2018	0	2	2	4	23	73.04	1680	6	70	11.67
S+	Py	12	2018	4	1	3	8	3	40.00	120	7	70	10.00
S+	Py	15	2018	4	2	2	8	23	31.30	720	24	290	12.08
S+	Py	17	2018	1	3	4	8	12	61.67	740	10	80	8.00
S+	Py	20	2018	3	3	3	9	47	83.83	3940	11	200	18.18
S+	Py	14	2018	4	1	3	8	1	20.00	20	16	440	27.50
M+	Pa	1	2019	0	3	1	4	5	24.00	120	6	100	16.67
M+	Py	18	2019	1	0	0	1	14	98.57	1380	13	350	26.92
M+	Py	19	2019	1	0	0	1	13	67.69	880	10	400	40.00
M+	Py	43	2019	1	0	0	1	16	86.25	1380	17	380	22.35
M-	Pa	3	2019	0	1	1	2	8	87.50	700	10	150	15.00
M-	Pa	5	2019	0	0	0	0	19	162.10	3080	18	630	35.00
M-	Pa	7	2019	0	0	0	0	23	75.65	1740	18	600	33.33
M-	Pa	9	2019	0	1	0	1	24	70.83	1700	23	540	23.48
M-	Py	11	2019	0	0	0	0	23	113.91	2620	26	600	23.08
M-	Py	13	2019	0	0	0	0	19	84.21	1600	20	500	25.00
M-	Py	16	2019	0	0	0	0	19	85.26	1620	18	400	22.22
S+	Pa	2	2019	3	4	4	11	11	40.00	440	12	170	14.17
S+	Pa	4	2019	1	1	1	3	12	55.00	660	14	120	8.57
S+	Pa	6	2019	0	0	1	1	4	75.00	300	7	70	10.00
S+	Pa	8	2019	2	0	0	2	10	28.00	280	10	110	11.00
S+	Pa	10	2019	0	2	3	5	10	50.00	500	4	20	5.00
S+	Py	12	2019	4	0	2	6	1	60.00	60	8	250	31.25
S+	Py	15	2019	3	1	3	7	8	17.50	140	15	100	6.67
S+	Py	17	2019	3	4	4	11	9	26.67	240	7	50	7.14
S+	Py	20	2019	1	3	1	5	23	40.87	940	24	350	14.58
S+	Py	14	2019	4	1	3	8	1	20.00	20	7	40	5.71

## Sheet: Sup Table S2
Variables	Student’s t test	Welch’s t test	Kruskal−Wallis H test	P
Leaf discolouration	-	-	6.00	2.00 x 10-2
Leaf deformation	1.43	-	-	1.69 x 10-1
Vine stunting	-	-	16.00	6.00 x 10-5
Overall symptoms	-	-	14.00	2.00 x 10-4
Cluster number	-4.58	-	-	2.02 x 10-4
Fruit yield per cluster	-3.75	-	-	1.34 x 10-2
Fruit yield	-	5.13	-	1.35 X 10-4
Cane number	-1.02	-	-	3.22 x 10-1
Pruning wood weight per vine	-	-	6.09	1.36 x 10-2
Pruning wood weight per cane	-2.90	-	-	8.20 x 10-3

## Sheet: Sup Table S3
Variables	Categories	P
		2016	2017	2018	2019	over 4 years
Leaf discolouration	M+/M−	6.91 x 10-1	4.10 x 10-1	7.31 x 10-1	5.69 x 10-1	1.10 x 10-1
	S+/M−	4.60 x 10-2	3.64 x 10-3	4.20 x 10-2	3.28 x 10-3	1.02 x 10-8
	S+/M+	5.36 x 10-1	2.06 x 10-1	3.65 x 10-1	1.16 x 10-1	4.73 x 10-3
Leaf deformation	M+/M−	5.89 x 10-1	1.76 x 10-2	2.66 x 10-1	8.38 x 10-1	1.88 x 10-2
	S+/M−	2.27 x 10-1	1.73 x 10-4	4.21 x 10-3	1.30 x 10-1	2.00 x 10-7
	S+/M+	9.68 x 10-1	5.37 x 10-1	3.64 x 10-1	5.25 x 10-1	1.41 x 10-1
Vine stunting	M+/M−	6.62 x 10-1	8.74 x 10-1	4.24 x 10-1	9.85 x 10-1	4.58 x 10-1
	S+/M−	1.49 x 10-7	1.39 x 10-4	3.76 x 10-8	2.10 x 10-3	0.00
	S+/M+	4.32 x 10-5	2.95 x 10-3	6.87 x 10-6	1.34 x 10-2	0.00
Overall symptoms	M+/M−	2.01 x 10-1	1.75 x 10-2	1.77 x 10-1	6.99 x 10-1	3.84 x 10-3
	S+/M−	1.11 x 10-6	1.18 x 10-7	1.70 x 10-6	1.02 x 10-3	0.00
	S+/M+	2.12 x 10-3	1.21 x 10-3	1.24 x 10-3	3.18 x 10-2	1.13 x 10-9
Cluster number	M+/M−	1.43 x 10-1	4.29 x 10-1	6.42 x 10-1	1.43 x 10-1	2.73 x 10-2
	S+/M−	1.41 x 10-4	5.28 x 10-2	3.67 x 10-1	5.36 x 10-3	3.28 x 10-6
	S+/M+	8.17 x 10-2	7.34 x 10-1	9.79 x 10-1	6.48 x 10-1	2.50 x 10-1
Fruit yield per cluster	M+/M−	7.00 x 10-1	6.40 x 10-1	2.72 x 10-1	2.33 x 10-1	1.55 x 10-1
	S+/M−	4.70 x 10-3	7.90 x 10-1	3.06 x 10-5	1.17 x 10-3	1.92 x 10-6
	S+/M+	9.83 x 10-2	9.10 x 10-1	9.99 x 10-3	2.01 x 10-1	3.60 x 10-2
Fruit yield	M+/M−	7.72 x 10-2	5.70 x 10-2	3.23 x 10-1	3.69 x 10-2	1.76 x 10-3
	S+/M−	3.44 x 10-5	7.70 x 10-3	8.42 x 10-3	7.32 x 10-5	1.40 x 10-10
	S+/M+	5.51 x 10-2	9.50 x 10-1	4.31 x 10-1	1.97 x 10-1	3.05 x 10-2
Cane number	M+/M−	1.78 x 10-1	4.72 x 10-2	2.94 x 10-1	9.23 x 10-2	7.60 x 10-4
	S+/M−	1.91 x 10-1	3.25 x 10-2	1.02 x 10-1	1.60 x 10-2	3.15 x 10-5
	S+/M+	8.92 x 10-1	9.03 x 10-1	9.83 x 10-1	9.74 x 10-1	9.90 x 10-1
Pruning wood weight per vine	M+/M−	1.99 x 10-1	2.87 x 10-1	7.31 x 10-2	1.08 x 10-1	3.30 x 10-3
	S+/M−	1.11 x 10-2	3.07 x 10-3	1.30 x 10-3	1.01 x 10-4	2.35 x 10-9
	S+/M+	6.91 x 10-1	2.84 x 10-1	5.56 x 10-1	8.81 x 10-2	7.10 x 10-2
Pruning wood weight per cane	M+/M−	7.61 x 10-1	5.90 x 10-1	6.38 x 10-2	9.69 x 10-1	8.18 x 10-1
	S+/M−	2.41 x 10-2	3.19 x 10-1	7.78 x 10-4	5.74 x 10-3	5.31 x 10-6
	S+/M+	2.43 x 10-1	8.24 x 10-2	4.84 x 10-1	1.21 x 10-2	1.33 x 10-3

## Sheet: Sup Table S4
Variables	Correlation	P
Leaf deformation	−0.6606	1.117 x 10-3
Leaf discolouration	−0.7156	2.648 x 10-4
Vine stunting	−0.8944	4.583 x 10-8
Overall symptoms	−0.9157	5.866 x 10-9
Fruit yield	0.9423	1.791 x 10-10
Pruning wood weight	0.9263	1.704 x 10-9
Fruit yield per cluster	0.7949	1.671 x 10-5
Cluster number	0.8231	4.611 x 10-6
Pruning wood weight per cane	0.8720	2.596 x 10-7
Cane number	0.7313	1.652 x 10-4

## Sheet: Sup Table S5
			M+					S+														M−
			Pa1	Py18	Py19	Py43		Pa2	Pa4	Pa6	Pa8	Pa10	Py12	Py14	Py15	Py17	Py20		Pa3	Pa5	Pa7	Pa9	Py11	Py13	Py16
GFLV	RNA1 variant 1		362	457	278	√		863	668	264	1427	763	258	367	555	725	194		-	-	-	-	-	-	-
	RNA1 variant 2		-	396	250	-		61	-	117	-	296	253	343	62	455	132		-	-	-	-	-	-	-
	RNA1 variant 3		-	-	-	-		-	-	-	-	-	12	212	-	-	99		-	-	-	-	-	-	-
	RNA1 tot RPKM		362	853	528	-		924	668	381	1427	1059	523	922	617	1180	425		-	-	-	-	-	-	-
	RNA2 variant 1		668	2635	1152	√		2095	1248	1339	3706	1308	796	1409	1379	1367	681		-	-	-	-	-	-	-
	RNA2 variant 2		-	-	-	-		-	-	-	-	962	515	754	467	882	-		-	-	-	-	-	-	-
	RNA2 tot RPKM		668	2635	1152	-		2095	1248	1339	3706	2270	1311	2163	1846	2249	681		-	-	-	-	-	-	-
	RNA3 variant 1		-	-	-	-		1770	3074	1145	-	-	-	-	-	6809	-		-	-	-	-	-	-	-
	RNA3 variant 2		-	-	-	-		1457	-	-	-	-	-	-	-	-	-		-	-	-	-	-	-	-
	RNA3 tot RPKM		-	-	-	-		3227	3074	1145	-	-	-	-	-	6809	-		-	-	-	-	-	-	-
GRSPaV	tot RPKM	71.2795	71.2795	54.54	21.9298	√		58.9686	43.0327	48.5605	68.5847	52.2132	8.79126	35.3883	19.3434	41.6247	27.8169		89.6269	75.8851	218.979	47.3064	50.0032	27.9686	44.4027
HSVd	tot RPKM	94.0724	94.0724	138.75	113.772	√		113.656	162.341	90.7328	143.986	127.703	190.306	195.403	109.12	154.79	152.407		128.148	77.4078	91.3054	117.527	98.8596	95.3277	81.688
GYSVd-1	tot RPKM	38.3353	38.3353	24.3055	27.9511	√		76.4845	50.8578	45.1712	88.5119	60.5625	83.312	88.372	20.1056	49.0916	57.8949		37.9107	48.1303	46.9468	66.8933	55.0575	51.8963	50.8366
GFkV	tot RPKM	6.45357	6.45357	17.2872	-	√		-	-	25.4301	18.853	26.852	24.6321	20.6993	-	18.0862	-		-	22.5995	27.7719	28.3472	13.9405	-	27.2453
GSyV1	tot RPKM	0.553843	0.553843	-	-	-		1.21218	-	-	-	-	-	0.949612	-	2.43414	-		-	1.75502	-	-	-	-	1.738
GRVFV	tot RPKM		-	3.73047	-	√		-	-	-	-	5.7884	-	-	4.40886	6.20904	3.8931		-	-	-	-	-	-	-
GRGV	tot RPKM		-	-	-	√		-	-	>1	>1	-	-	-	-	-	-		-	-	-	-	-	-	-
GPGV	tot RPKM		-	-	-	-		-	-	-	-	39.1083	-	-	-	-	-		-	-	-	-	-	-	-
GLRaV-2	tot RPKM		-	-	-	-		-	3.84202	-	1.96075	-	-	3.63663	-	1.50895	-		-	-	-	-	-	-	-

## Sheet: Sup Table S6
Clades	ORF-1 variants	Py43-1-1	Py12-1-2	Py12-1-1	Py14-1-1	Py14-1-2	Py15-1-1	Py20-1-1	Py18-1-1	Py19-1-1	Pa10-1-2	Py14-1-3	Py17-1-1	Pa2-1-1	Pa4-1-1	Pa6-1-1	Py12-1-3	Py15-1-2	Pa8-1-1	Pa10-1-1	Py20-1-2	Py20-1-3	Pa2-1-2	Py18-1-2	Py19-1-2	Pa6-1-2	Py17-1-2	Pa1-1-1
I.A	Py43-1-1	ID	0.995	0.981	0.983	0.994	0.982	0.968	0.931	0.935	0.929	0.933	0.936	0.953	0.953	0.95	0.967	0.969	0.939	0.94	0.935	0.951	0.932	0.933	0.935	0.936	0.936	0.936
	Py12-1-2	0.994	ID	0.982	0.981	0.992	0.98	0.969	0.931	0.935	0.929	0.934	0.936	0.954	0.954	0.952	0.97	0.972	0.94	0.941	0.936	0.954	0.932	0.935	0.937	0.937	0.936	0.939
	Py12-1-1	0.984	0.985	ID	0.996	0.985	0.997	0.975	0.927	0.93	0.924	0.929	0.932	0.949	0.949	0.947	0.953	0.955	0.935	0.935	0.931	0.948	0.927	0.929	0.931	0.931	0.932	0.933
	Py14-1-1	0.984	0.983	0.997	ID	0.989	0.998	0.975	0.927	0.931	0.925	0.929	0.932	0.949	0.949	0.947	0.953	0.955	0.934	0.935	0.93	0.948	0.927	0.929	0.931	0.931	0.933	0.933
	Py14-1-2	0.993	0.993	0.987	0.989	ID	0.987	0.969	0.93	0.933	0.928	0.932	0.936	0.952	0.952	0.95	0.964	0.966	0.939	0.94	0.934	0.952	0.931	0.932	0.934	0.934	0.936	0.936
	Py15-1-1	0.984	0.983	0.998	0.997	0.988	ID	0.975	0.926	0.93	0.923	0.928	0.931	0.948	0.948	0.946	0.952	0.954	0.933	0.934	0.929	0.947	0.926	0.928	0.929	0.93	0.933	0.931
	Py20-1-1	0.955	0.954	0.962	0.961	0.955	0.962	ID	0.925	0.929	0.922	0.929	0.93	0.95	0.95	0.948	0.951	0.953	0.934	0.933	0.932	0.955	0.928	0.93	0.932	0.932	0.932	0.932
I.B	Py18-1-1	0.879	0.879	0.878	0.879	0.879	0.878	0.874	ID	0.98	0.975	0.979	0.982	0.927	0.926	0.923	0.927	0.928	0.924	0.922	0.924	0.926	0.919	0.933	0.926	0.929	0.944	0.928
	Py19-1-1	0.882	0.882	0.881	0.882	0.882	0.882	0.88	0.973	ID	0.977	0.982	0.985	0.927	0.927	0.923	0.93	0.931	0.928	0.926	0.926	0.929	0.923	0.933	0.928	0.931	0.947	0.931
	Pa10-1-2	0.881	0.881	0.88	0.88	0.881	0.88	0.876	0.969	0.973	ID	0.977	0.979	0.925	0.923	0.922	0.924	0.926	0.922	0.923	0.92	0.923	0.917	0.93	0.923	0.926	0.941	0.926
	Py14-1-3	0.879	0.88	0.879	0.879	0.879	0.878	0.876	0.972	0.975	0.972	ID	0.985	0.931	0.93	0.927	0.929	0.929	0.927	0.925	0.925	0.927	0.923	0.934	0.931	0.934	0.952	0.932
	Py17-1-1	0.884	0.884	0.883	0.883	0.884	0.883	0.88	0.974	0.977	0.975	0.978	ID	0.93	0.929	0.926	0.931	0.932	0.929	0.928	0.929	0.931	0.924	0.935	0.931	0.933	0.949	0.932
I.C	Pa2-1-1	0.911	0.913	0.91	0.909	0.911	0.909	0.908	0.874	0.876	0.874	0.877	0.878	ID	0.996	0.992	0.949	0.95	0.93	0.93	0.929	0.94	0.925	0.934	0.929	0.949	0.931	0.936
	Pa4-1-1	0.911	0.912	0.91	0.909	0.911	0.909	0.907	0.874	0.876	0.873	0.877	0.878	0.996	ID	0.992	0.948	0.95	0.929	0.93	0.929	0.939	0.924	0.933	0.928	0.95	0.929	0.936
	Pa6-1-1	0.911	0.912	0.91	0.909	0.91	0.909	0.907	0.873	0.875	0.873	0.876	0.877	0.992	0.993	ID	0.945	0.947	0.927	0.928	0.927	0.937	0.922	0.932	0.927	0.948	0.927	0.933
I.D	Py12-1-3	0.926	0.929	0.915	0.915	0.925	0.914	0.914	0.873	0.878	0.874	0.875	0.878	0.911	0.911	0.91	ID	0.995	0.938	0.937	0.937	0.947	0.933	0.933	0.935	0.934	0.934	0.934
	Py15-1-2	0.927	0.93	0.916	0.915	0.926	0.915	0.915	0.874	0.877	0.874	0.875	0.878	0.911	0.911	0.911	0.995	ID	0.938	0.938	0.938	0.948	0.933	0.933	0.937	0.935	0.934	0.936
I.E	Pa8-1-1	0.89	0.889	0.887	0.886	0.888	0.887	0.886	0.876	0.877	0.875	0.876	0.88	0.879	0.879	0.877	0.883	0.884	ID	0.99	0.947	0.934	0.942	0.944	0.928	0.919	0.945	0.926
	Pa10-1-1	0.889	0.889	0.886	0.886	0.888	0.886	0.883	0.875	0.877	0.876	0.876	0.879	0.877	0.877	0.876	0.883	0.883	0.988	ID	0.946	0.933	0.939	0.942	0.927	0.92	0.943	0.925
I.F	Py20-1-2	0.882	0.882	0.88	0.88	0.881	0.88	0.878	0.871	0.871	0.868	0.869	0.873	0.873	0.873	0.872	0.88	0.881	0.891	0.889	ID	0.977	0.94	0.94	0.922	0.927	0.944	0.928
	Py20-1-3	0.904	0.904	0.902	0.901	0.903	0.902	0.907	0.871	0.874	0.869	0.87	0.875	0.887	0.886	0.886	0.893	0.894	0.881	0.879	0.971	ID	0.927	0.93	0.929	0.932	0.932	0.936
I.G	Pa2-1-2	0.886	0.885	0.883	0.883	0.885	0.883	0.879	0.872	0.874	0.869	0.872	0.875	0.872	0.871	0.87	0.877	0.877	0.891	0.888	0.888	0.879	ID	0.941	0.92	0.923	0.942	0.926
I.H	Py18-1-2	0.888	0.889	0.887	0.886	0.888	0.886	0.884	0.882	0.885	0.882	0.881	0.884	0.884	0.884	0.883	0.879	0.879	0.898	0.894	0.888	0.877	0.893	ID	0.921	0.929	0.966	0.927
I.I	Py19-1-2	0.891	0.891	0.888	0.888	0.889	0.888	0.884	0.879	0.881	0.879	0.881	0.883	0.876	0.876	0.876	0.883	0.884	0.886	0.885	0.877	0.881	0.873	0.882	ID	0.942	0.922	0.945
I.J	Pa6-1-2	0.878	0.879	0.876	0.876	0.878	0.875	0.875	0.876	0.876	0.875	0.876	0.879	0.899	0.899	0.898	0.874	0.875	0.872	0.87	0.866	0.871	0.868	0.877	0.892	ID	0.928	0.961
I.K	Py17-1-2	0.885	0.884	0.883	0.884	0.885	0.883	0.881	0.922	0.923	0.919	0.928	0.93	0.88	0.88	0.878	0.882	0.882	0.897	0.895	0.887	0.876	0.887	0.93	0.875	0.872	ID	0.926
I.L	Pa1-1-1	0.882	0.883	0.882	0.881	0.882	0.881	0.879	0.879	0.881	0.879	0.878	0.881	0.88	0.879	0.879	0.88	0.879	0.879	0.878	0.87	0.876	0.871	0.872	0.898	0.907	0.873	ID
	ORF-2 variants	Py19-2-1	Pa4-2-1	Py14-2-2	Py17-2-2	Py20-2-1	Pa1-2-1	Py18-2-1	Pa10-2-2	Py12-2-2	Py15-2-2	Py43-2-1	Py12-2-1	Py14-2-1	Py15-2-1	Py17-2-1	Pa8-2-1	Pa10-2-1	Pa2-2-1	Pa6-2-1
II.A	Py19-2-1	ID	0.985	0.979	0.984	0.982	0.958	0.957	0.96	0.969	0.966	0.963	0.963	0.963	0.964	0.966	0.951	0.945	0.961	0.951
	Pa4-2-1	0.971	ID	0.977	0.991	0.989	0.954	0.955	0.956	0.964	0.962	0.963	0.963	0.963	0.964	0.966	0.947	0.943	0.959	0.949
	Py14-2-2	0.966	0.964	ID	0.978	0.974	0.959	0.958	0.963	0.968	0.965	0.963	0.965	0.964	0.965	0.967	0.955	0.947	0.965	0.955
	Py17-2-2	0.972	0.987	0.966	ID	0.986	0.957	0.96	0.961	0.967	0.964	0.966	0.967	0.967	0.968	0.97	0.95	0.944	0.962	0.952
	Py20-2-1	0.969	0.971	0.963	0.971	ID	0.954	0.953	0.955	0.963	0.963	0.96	0.961	0.963	0.962	0.963	0.945	0.94	0.956	0.945
II.B	Pa1-2-1	0.905	0.901	0.902	0.904	0.897	ID	0.987	0.99	0.979	0.976	0.96	0.961	0.959	0.96	0.961	0.945	0.944	0.964	0.949
	Py18-2-1	0.904	0.899	0.9	0.903	0.896	0.987	ID	0.988	0.977	0.974	0.96	0.961	0.959	0.96	0.962	0.945	0.942	0.965	0.953
	Pa10-2-2	0.902	0.897	0.901	0.901	0.896	0.984	0.983	ID	0.983	0.981	0.963	0.964	0.963	0.963	0.964	0.949	0.945	0.965	0.952
	Py12-2-2	0.923	0.915	0.915	0.917	0.911	0.964	0.962	0.961	ID	0.995	0.967	0.968	0.966	0.967	0.968	0.948	0.945	0.963	0.95
	Py15-2-2	0.922	0.915	0.915	0.918	0.912	0.963	0.961	0.96	0.996	ID	0.964	0.965	0.963	0.964	0.965	0.945	0.942	0.96	0.947
II.C	Py43-2-1	0.907	0.907	0.91	0.91	0.905	0.909	0.909	0.907	0.912	0.912	ID	0.991	0.99	0.993	0.988	0.946	0.944	0.957	0.951
	Py12-2-1	0.906	0.906	0.909	0.909	0.905	0.906	0.907	0.905	0.91	0.911	0.994	ID	0.993	0.994	0.99	0.947	0.946	0.961	0.954
	Py14-2-1	0.905	0.906	0.908	0.909	0.904	0.906	0.907	0.905	0.909	0.909	0.993	0.994	ID	0.995	0.989	0.947	0.944	0.96	0.954
	Py15-2-1	0.906	0.906	0.909	0.909	0.904	0.907	0.907	0.906	0.91	0.91	0.994	0.994	0.996	ID	0.99	0.949	0.946	0.961	0.954
	Py17-2-1	0.907	0.906	0.91	0.91	0.905	0.907	0.908	0.906	0.91	0.911	0.988	0.988	0.986	0.988	ID	0.953	0.947	0.963	0.956
II.D	Pa8-2-1	0.89	0.884	0.891	0.887	0.884	0.884	0.882	0.881	0.883	0.882	0.884	0.884	0.883	0.884	0.886	ID	0.987	0.954	0.95
	Pa10-2-1	0.888	0.882	0.887	0.886	0.881	0.881	0.88	0.878	0.879	0.879	0.881	0.882	0.88	0.881	0.882	0.983	ID	0.949	0.944
II.E	Pa2-2-1	0.91	0.91	0.912	0.914	0.909	0.931	0.93	0.927	0.928	0.929	0.908	0.908	0.908	0.908	0.909	0.891	0.888	ID	0.971
II.F	Pa6-2-1	0.892	0.892	0.894	0.894	0.891	0.894	0.893	0.89	0.892	0.892	0.897	0.896	0.896	0.897	0.897	0.886	0.88	0.943	ID
	ORF-3 variants	Pa2-3-1	Pa2-3-2	Pa4-3-1	Pa6-3-1	Py17-3-1
III.A	Pa2-3-1	ID	0.979	0.994	0.97	0.784
	Pa2-3-2	0.991	ID	0.985	0.964	0.778
	Pa4-3-1	0.995	0.994	ID	0.973	0.786
	Pa6-3-1	0.985	0.986	0.989	ID	0.778
III.B	Py17-3-1	0.826	0.823	0.828	0.824	ID

## Sheet: Sup Table S7
			π ± S.E.	DT	dN − dS ± S.E.	FST
ORF1	1A	All	0.152 ± 0.014	-0.329	-0.131 ± 0.014	-
		S+	0.154 ± 0.013	-0.063	-0.130 ± 0.014	-0.029 (P = 0.715)
		M+	0.149 ± 0.013	-0.356	-0.140 ± 0.015
		Pa	0.149 ± 0.014	-0.273	-0.130 ± 0.017	0.184 (P = 0.000)
		Py	0.132 ± 0.012	0.077	-0.116 ± 0.015
	1BHel	All	0.175 ± 0.012	-0.242	-0.348 ± 0.016	-
		S+	0.168 ± 0.012	0.066	-0.340 ± 0.015	0.011 (P = 0.358)
		M+	0.199 ± 0.015	-0.270	-0.373 ± 0.019
		Pa	0.184 ± 0.015	-0.281	-0.369 ± 0.017	0.095 (P = 0.026)
		Py	0.159 ± 0.012	0.119	-0.310 ± 0.014
	1CVPg	All	0.163 ± 0.160	-0.350	0.041 ± 0.038	-
		S+	0.139 ± 0.111	-0.139	0.033 ± 0.040	0.042 (P = 0.267)
		M+	0.250 ± 0.457	-0.982	0.076 ± 0.045
		Pa	0.150 ± 0.158	-1.337	0.017 ± 0.057	-0.041 (P = 0.766)
		Py	0.174 ± 0.339	-0.118	0.056 ± 0.029
	1DPro	All	0.155 ± 0.018	0.040	-0.304 ± 0.027	-
		S+	0.152 ± 0.017	-0.020	-0.298 ± 0.026	0.049 (P = 0.143)
		M+	0.157 ± 0.020	-0.315	-0.319 ± 0.034
		Pa	0.186 ± 0.022	0.050	-0.346 ± 0.039	0.080 (P = 0.050)
		Py	0.131 ± 0.017	0.102	-0.258 ± 0.027
	1EPol	All	0.241 ± 0.013	0.040	-0.353 ± 0.014	-
		S+	0.231 ± 0.012	-0.020	-0.343 ± 0.015	0.048 (P = 0.132)
		M+	0.259 ± 0.016	-0.315	-0.362 ± 0.019
		Pa	0.265 ± 0.018	0.050	-0.379 ± 0.014	0.070 (P = 0.061)
		Py	0.218 ± 0.012	0.102	-0.319 ± 0.014
ORF2	2A	All	0.137 ± 0.014	-0.296	-0.138 ± 0.019	-
		S+	0.146 ± 0.016	-0.273	-0.146 ± 0.020	-0.014 (P = 0.467)
		M+	0.101 ± 0.016	-0.271	-0.102 ± 0.019
		Pa	0.174 ± 0.020	0.002	-0.162 ± 0.023	0.212 (P = 0.004)
		Py	0.092 ± 0.011	0.354	-0.112 ± 0.020
	2BMP	All	0.123 ± 0.014	-0.048	-0.262 ± 0.019	-
		S+	0.126 ± 0.014	-0.155	-0.272 ± 0.019	-0.083 (P = 0.807)
		M+	0.124 ± 0.018	0.186	-0.252 ± 0.024
		Pa	0.151 ± 0.019	-0.035	-0.311 ± 0.024	0.138 (P = 0.032)
		Py	0.093 ± 0.012	0.472	-0.202 ± 0.021
	2CCP	All	0.181 ± 0.014	0.360	-0.324 ± 0.020	-
		S+	0.187 ± 0.014	0.347	-0.337 ± 0.022	-0.069 (P = 0.674)
		M+	0.175 ± 0.015	-0.178	-0.308 ± 0.024
		Pa	0.201 ± 0.016	0.269	-0.362 ± 0.027	0.105 (P = 0.082)
		Py	0.156 ± 0.015	0.754	-0.275 ± 0.020

## Sheet: Sup Table S8
		Variable	Degree of freedom	Student’s t test	Kruskal−Wallis H test	P
S+/M+	A.	RNA1	12	1.83	-	9.28 x 10-2
		RNA2	12	1.44	-	1.75 x 10-1
	B.	RNA1	12	1.45	-	1.74 x 10-1
		RNA2	1	-	2.89	8.92 x 10-2
Pa/Py	C.	RNA1	1	-	0.10	7.70 x 10-1
		RNA2	1	-	0.02	8.90 x 10-1
	D.	RNA1	1	-	3.60	6.00 x 10-2
		RNA2	1	-	1.50	2.00 x 10-1
